# Supplementary material for: Feasibility, reliability, and validity of using accelerometers to measure physical activities of patients with stroke during inpatient rehabilitation
Source: PLoS One. 2018 Dec 31;13(12):e0209607. doi: 10.1371/journal.pone.0209607 (PMC6312264; doi:10.1371/journal.pone.0209607)
Supplement: S1 File — (XLSX) [file pone.0209607.s002.xlsx]

## Sheet: raw
enroll number	start (Y/M)	finish (Y/M)	mRS (0-6)	FAC (0-5)	B-stage arm	B-stage hand	B-stage leg	NIHSS total (0-34)	NIHSS LOC (0-3)	NIHSS LOC q (0-2)	NIHSS LOC c (0-2)	NIHSS Gaze (0-2)	NIHSS VFD (0-3)	NIHSS Facial palsy (0-3)	NIHSS Motor상지 (0-4)	NIHSS Motor하지 (0-4)	NIHSS Limb Ataxia (0-2)	NIHSS Sensory (0-2)	NIHSS Aphasia (0-3)	NIHSS Dysarthria (0-2)	NIHSS Neglect (0-2)	GCS Total (3-15)	GCS eye (1-4)	GCS motor (1-6)	GCS verbal (1-5)	MBI Total (0-100)	MBI Hygiene (0-5)	MBI Bathing (0-5)	MBI feeding (0-10)	MBI Toilet (0-10)	MBI Stairing (0-10)	MBI dressing (0-10)	MBI Bowel (0-10)	MBI Bladder (0-10)	MBI ambulation/WC (0-15)	MBI Transfer (0-15)	FMA Upper Total (0-66)	FMA Reflex (0-4)	FMA flexor synergy (0-12)	FMA extensor synergy(0-6)	FMA volitional synergy (0-6)	FMA volitional no synergy (0-6)	FMA normal reflex(0-2)	FMA wrist (0-10)	FMA Hand (0-14)	FMA coordiation speed (0-6)	FMA lower Total (0-34)	FMA lower reflex (0-4)	FMA flexor synergy (0-6)
111	2015/04	2015/04	3	3	5	5	5	8	0	2	1	0	0	1	0	0	0	1	2	1	0					24	1	0	5	0	0	2	0	0	8	8	44	4	12	6	6	5	0	0	11	0	18	4	12
112	2015/04	2015/04	5	0	2	2	2	10	0	0	0	0	0	1	4	4	0	1	0	0	0	15	4	5	6	24	1	0	8	0	0	2	10	0	0	3	4	4	0	0	0	0	0	0	0	0	5	4	0
113	2015/04	2015/04	4	1	3	4	2	9	0	0	0	0	0	0	3	4	0	1	0	1	0	15	4	6	5	36	3	0	10	0	0	0	10	10	0	3	38	4	12	6	0	0	0	7	9	0	11	4	6
114	2015/04	2015/04	4	2	3	2	4	6	0	0	0	0	0	2	3	0	0	0	0	1	0	0				67	4	3	10	5	0	5	10	10	8	12	14	4	6	3	1	0	0	0	0	0	30	4	6
115	2015/04	2015/04	3	2	4	4	4	3	0	0	0	0	0	0	1	1	0	0	0	1	0	0				57	4	0	10	2	0	5	10	10	8	8	38	4	12	6	3	3	0	3	4	3	25	4	5
116	2015/05	2015/05	5	1	2	2	4	8	1	0	0	0	0	2	3	1	0		0	1	0	5	1	3	1	27	1	1	0	0	0	2	10	10	0	3	5	4	1	0	0	0	0	0	0	0	16	4	3
117	2015/05	2015/05	3	3	3	3	4	6	0	0	0	0	0	1	3	1	0	0	0	1	0	0				57	4	3	10	2	0	2	10	10	8	8	12	4	2	4	0	0	0	0	1	1	12	4	2
118	2015/06	2015/06	2	4	5	5	5	2	0	0	0	0	0	0	1	0	0	0	0	1	0	0				68	4	0	5	8	5	2	10	10	12	12	38	4	12	6	5	0	0	2	4	5	34	4	6
119	2015/06	2015/06	2	5	6	6	6	3	0	0	0	0	0	0	0	0	1	1	0	1	0	0				46	3	0	0	2	0	5	10	10	8	8	66	4	12	6	6	6	2	10	14	6	34	4	6
120	2015/06	2015/06	5	0	2	1	3	8	0	0	0	0	0	2	2	2	0	1	0	1	0	15	4	6	5	33	3	0	10	0	0	2	10	5	0	3	15	4	8	1	1	1	0	0	0	0	7	4	1
121	2015/07	2015/07	2	4	5	3	5	3	0	0	0	0	0	2	0	0	0	0	0	1	0	0				76	4	0	10	8	2	8	10	10	12	12	32	4	10	6	4	5	0	1	2	0	30	4	6
122	2015/08	2015/08	3	3	6	5	4	3	0	0	0	0	0	1	0	0	0	1	0	1	0	0				61	4	3	5	8	0	5	10	10	8	8	54	4	12	6	6	4	0	9	8	5	26	4	5
123	2015/08	2015/08	4	1	3	4	2	7	0	0	0	0	0	1	2	3	0	0	0	1	0	0				8	1	0	5	0	0	2	0	0	0	0	17	4	7	4	0	0	0	0	2	0	5	4	0
124	2015/09	2015/09	3	3	4	5	5	7	0	0	0	0	0	1	3	2	0	0	0	1	0	0				46	3	0	10	0	0	2	10	5	8	8	13	4	3	4	0	0	0	0	2	0	26	4	5
125	2015/11	2015/11	2	5	3	2	5	4	0	0	0	0	0	1	2	0	0	0	0	1	0	0				76	4	0	10	8	5	5	10	10	12	12	26	4	12	3	1	0	0	0	1	5	30	4	6
126	2015/11	2015/11	4	2	6	5	6	3	0	0	0	0	2	1	0	0	0	0	0	0	0	14	3	6	5	68	5	3	5	5	5	5	10	10	12	8	57	4	12	6	6	6	0	7	14	2	28	4	6
127	2015/11	2015/11	3	4	3	3	4	3	0	0	0	0	0	0	0	0	0	1	1	1	0	0				85	5	4	5	8	8	8	10	10	12	15	24	4	6	3	3	2	0	4	2	0	25	4	5
128	2015/12	2015/12	4	2	4	1	5	2	0	0	0	0	0	1	0	0	0	1	0	0	0	0				70	4	3	10	8	0	5	10	10	8	12	43	4	11	6	4	4	0	7	4	3	34	4	6
129	2015/12	2015/12	4	1	1	1	1	10	0	0	0	0	0	1	4	4	0	0	0	1	0	0				23	3	0	10	0	0	2	0	5	0	3	4	4	0	0	0	0	0	0	0	0	6	4	1
130	2015/12	2015/12	5	0	2	1	3	17	0	2	2	0	0	2	4	3	0	0	2	2	0	0				8	1	0	5	0	0	2	0	0	0	0	4	4	0	0	0	0	0	0	0	0	13	4	3
[truncated: 21 more columns]
